# Supplementary material for: Preparation of Hydrophobic Glass Surfaces by Femtosecond Laser
Source: Micromachines (Basel). 2025 Aug 28;16(9):988. doi: 10.3390/mi16090988 (PMC12471394; doi:10.3390/mi16090988)
Supplement: Supplementary file 1 [file micromachines-16-00988-s001.zip]

Archive with 2 entries (2 files):
- sliding angle (laser treated sample).avi
- sliding angle (pristine sample).avi.avi
